# Supplementary material for: Transcriptome and Metabolome Profiling Provide Insights into Flavonoid Biosynthesis and the Mechanism of Color Formation in Zanthoxylum bungeanum Maxim
Source: Plants (Basel). 2025 Feb 12;14(4):558. doi: 10.3390/plants14040558 (PMC11858979; doi:10.3390/plants14040558)
Supplement: Supplementary file 1 [file plants-14-00558-s001.zip]

Archive with 1 entries (1 files):
- plants-3307640-supplementary.pdf
